# Supplementary material for: The XCL1/XCR1 axis is upregulated in type 1 diabetes and aggravates its pathogenesis
Source: JCI Insight. 2025 Feb 27;10(7):e178743. doi: 10.1172/jci.insight.178743 (PMC11981631; doi:10.1172/jci.insight.178743)
Supplement: Supporting data values [file jciinsight-10-178743-s205.xlsx]

## Sheet: 1B
XCL1
0	1	3	7	10	14	28
1.7661e-06	1.979e-06	1.53626e-06	0.299775	0.498184	0.328144	0.271637
2.43626e-06	1.10529e-06	1.99345e-06	0.729965	0.0886583	0.132959	0.123096
0.00136603	1.16495e-06	5.06003e-07	0.0800974	0.806167	0.382346	0.381737
6.42055e-07			0.0639483	0.826479	0.239758	0.40607
				0.88675
XCR1
0	1	3	7	10	14	28
1.7661e-06	1.979e-06	1.53626e-06	0.0529289	0.151129	0.144416	0.0165291
2.43626e-06	1.10529e-06	1.99345e-06	0.000339936	0.080292	0.059375	0.0300477
0.00073239	1.16495e-06	9.77974e-07	0.000379214	1.19441	0.150742	0.226628
1.12083e-06			0.0159185	0.151816

## Sheet: 1E
XCL1 expression
0	7	10	14	28
2.4	13.7	27.4	23.4	9
1.75	16.4	22.3	40.6	7.2
0.5	15.3	17.4	24.1	16.3
XCR1 expression
0	7	10	14	28
10.1	34.8	74.3	72.3	30
15.5	36.6	65	46.8	40.2
8.2	32	51.3	42.7	49.6

## Sheet: 1F
XCL1 expression
6	12	22	27
0.6	8.2	11.1	10.7
3.8	22.8	0.6	2.8
	1	8.5
XCR1 expression
6	12	22	27
12.6	46.2	42.3	41
14.8	27	32.6	36
	15.5	90.6

## Sheet: 2B
HPAP-34	HPAP-99	HPAP-110	HPAP-136	HPAP-139		HPAP-95	HPAP-140	HPAP-146		HPAP-72	HPAP-92	HPAP-107	HPAP-114	HPAP-148		HPAP-87	HPAP-102	HPAP-123	HPAP-135	HPAP-137	HPAP-151
1	0	4	4	22		25	28	44		17	7	2	3	6		0	4	0	2	30	14
0	0	3	5	15		23	22	64		7	12	3	2	32		0	6	4	3	27	4
2	1	4	6	15		13	27	57		7	9	2	15	14		0	2	4	5	8	7
2	1	1	3	9		10	47	50		47	10	4	15	29		0	21	5	1	8	12
0	2	2	4	20		18	28	85		10	6	0	8	12		0	17	4	5	18	23
0	0	2	4	17		11	46	57		7	20	0	10	35		0	19	17	2	10	11
3	0	2	6	28		19	36	70		8	25	0	0	37			23	6	2	24	18
1	0	1	0	30		12	45	55		30	7		6	31			19	2	17	19	22
3	0	3	2	16		17	33	87		11	6		6	33			5	11	3	41	8
0	0	0	1	15		10	40	88		20	6		11	13			3	13	7	27	24
0	0	0	4	23		26	59	74		4	15			25						12	20
0	0	0	1	14		11	55	51		4	6			28						36	13
	0	0	9	4		44	52	58		47	5			13						17	34
		5	1	56		39	34	39			10			20						10	37
		0		38		13	23	45			6			19						23	29
		0		66		19	62	52			21			34						37	30
				51		38	35	41			8			16						16	22
				36			44	42			4			19						2	38
				21			44	46			0			41							17
				37			48	87			3			72							52
				46			36	57			5			34							68
				57			42	70						15							63
				13			72	52						39							43
				19			40	36						65							77
				23			36	59													67
				34			35	79													40
				18			41	48													47
				21			61	17													52
				14			66	44													10
				10			49	31													15
				23			51	87													15
				8			50	49													15
				7			36														4
				11			58														12
				11			40														12
				22			34														3
				17			51														9
				10			66														18
				21			45
				15			55
				18			59
				17			44
				20			65
				8			25
				28			34
				25			40
				34			32
				12			35
				9			40
				6			31
				0			23
				1			29
				7			48
				17			30
				3			40
				5			47
				15			55
							54
							31
							24
							47
							30
							34

## Sheet: 2C
ND	T1D familiarity	Aab+	T1D
1	20.47	16.85	0
0.31	42.37	1.57	11.9
1.69	56.91	7.6	6.6
3.57		9.1	4.7
20.32		28.42	20.28
			26.4474

## Sheet: 3D
RIP-GP (d7)	RIP-GP x XCL1-/- (d7)	RIP-GP (d14)	RIP-GP x XCL1-/- (d14)	RIP-GP (d28)	RIP-GP x XCL1-/- (d28)
1.2	2.8	20.1	4.3	2.26	2.4
0.9	1.6	14.5	7.5	1.79	3.8
5.6	3.1	7.4	6.2	2.73	3.1
1.9	4.5		2.1	4.58	5.7
	2.2		9.7		4.1

## Sheet: 3E
RIP-GP (d7)	RIP-GP x XCL1-/- (d7)	RIP-GP (d14)	RIP-GP x XCL1-/- (d14)	RIP-GP (d28)	RIP-GP x XCL1-/- (d28)
9.07	3.34	22.49	15.21	10.24	7.85
24.54	1.96	27.14	10.79	19.54	30.63
6.28	6	15.59	16.72	10.25	16.6
2.56	6.13	20.98	13.02	7.81	10.03
14.51	11.91	14.11	12.55	25.88	10.97
7.13	9.77	26.22	5.28	25.35	10.16
25.93	13.26	7.62	8.88	21.07	12.67
11.42	18.84	21.67	1.88	28.57	12.87
14.3	1.68	8.26	6.7	16.63	10.55
7.17	4.75		10.24	18.34	12.54
				24.07	11.07
				5.32	8.55
					15.88

## Sheet: 4B
CD11c+ MHCII+ cells	Day 7
Spleen RIP-GP	Spleen RIP-GP x XCL1-/-		PDLN RIP-GP	PDLN RIP-GP x XCL1-/-		Islets RIP-GP	Islets RIP-GP x XCL1-/-
2869885	1427042		38333.1	32100		48199.9	13623
2370171	2131326		20906.9	31680.8		21209.6	11427.3
1294453	2530491		1083.97	137563		38735.7	10431
967667	4075120		3210	65283.9		11520	17094.7
3867317	2835970		44952	55762.5		32271.8	7725.55
3410537	4790455		19389.3	66828.7		95900.1	1731.49
5326240	6942207		35587.6	155406		10827.8	4403.48
3644513	2888718		40980.9	60492.6
4266322	4766069		19899.2	49358.5
CD103+ XCR1+ CD11c+ cells	Day 7
Spleen RIP-GP	Spleen RIP-GP x XCL1-/-		PDLN RIP-GP	PDLN RIP-GP x XCL1-/-		Islets RIP-GP	Islets RIP-GP x XCL1-/-
798.01	159.602		10.5766	11.9776		747.069	99.8755
638.408	319.204		11.9776	0		143.821	36.0103
319.204	558.607		0	209.608		455.432	31.9602
319.204	798.01		0	29.944		48.7102	171.786
9416.52	6543.69		918.854	1506.12		60.2761	35.9328
7820.5	11172.1		427.587	2524.85		437.65	0
7501.3	25239.1		403.497	3891.15		89.832	24.0957
6703.29	5346.67		1090.64	771.039
7660.9	9140.23		343.572	3415.74
CD11c+ MHCII+ cells	Day 28
Spleen RIP-GP	Spleen RIP-GP x XCL1-/-		PDLN RIP-GP	PDLN RIP-GP x XCL1-/-		Islets RIP-GP	Islets RIP-GP x XCL1-/-
1630654	2046896		4682.01	55893.5		47653.9	6508.3
1189075	2031654		10414.5	6248.94		43893.6	13698.9
1456967	2460027		9765.84	24069		56992.9	16240.3
1340059	1557197		21200.4	23979.2		25142.6	13808.6
855387	3652653		14331.1	45318.5		3574.31	22349.1
1824890	74050.5		14516.9	35880.3		2030.2	7188.02
1345127	2211127		7277.93	61777		6831.07	871.37
1665926	292630		13776.8	43432.5			7002.07
2517323	1003658		11523.6				2501.82
CD103+ XCR1+ CD11c+ cells	Day 28
Spleen RIP-GP	Spleen RIP-GP x XCL1-/-		PDLN RIP-GP	PDLN RIP-GP x XCL1-/-		Islets RIP-GP	Islets RIP-GP x XCL1-/-
1755.62	1835.42		24.0103	77.8544		255.753	52.3564
997.513	1755.62		17.9664	0		247.761	63.9203
877.811	3670.85		0	35.9328		139.826	75.9266
758.11	1875.32		23.9552	71.8656		144.602	44.1041
159.602	1276.82		11.9851	50.9365		22.7085	176.78
0	0		29.9627	2.99627		26.9496	27.0566
159.602	319.204		11.9851	47.9402		36.0004	0
159.602	0		26.9664	3.01971			27.0003
160.892	319.204		8.98879				4.4916

## Sheet: 4C
CD8+ T cells	Day 7
Spleen RIP-GP	Spleen RIP-GP x XCL1-/-		PDLN RIP-GP	PDLN RIP-GP x XCL1-/-		Islets RIP-GP	Islets RIP-GP x XCL1-/-
3679786	1650445		40987.4	18295.8		3596.52	647.193
2309123	2084402		9598.09	7348.26		1315.1	1162.66
2422280	4149016		492.828	141521		4190.77	584.647
2460106	998071		4547.41	50635.3		6324.07	868.962
2645404	4498864		52650.4	21038.6		5940.89	990.765
2048971	942330		11059.4	36398.6		3385.09	4335.89
1994786	1494833		34984.4	113943			760.578
1959035	1632809		18251.5	30849.5			1515.17
683895	2650670		7902.15	34165.4
IFNγ+ CD8+ T cells	Day 7
Spleen RIP-GP	Spleen RIP-GP x XCL1-/-		PDLN RIP-GP	PDLN RIP-GP x XCL1-/-		Islets RIP-GP	Islets RIP-GP x XCL1-/-
762579	557650		1215.73	89.832		1338.71	227.716
502746	440023		461.331	23.9552		127.912	270.479
644473	572014		60.101	4072.39		719.104	96.1064
523495	233498		95.861	1335.5		1284.01	104.115
490776	1073483		2281.16	1215.47		604.869	103.871
650219	234655		410.211	1574.04		1036.5	742.612
642398	383843		627.218	1566.09			227.575
623326	143722		303.791	922.85			431.194
234854	685012		259.676	1370.29
CD8+ T cells	Day 28
Spleen RIP-GP	Spleen RIP-GP x XCL1-/-		PDLN RIP-GP	PDLN RIP-GP x XCL1-/-		Islets RIP-GP	Islets RIP-GP x XCL1-/-
1778496	5097530		26506.4	117003		16875	471.412
2306888	171740		16912.4	13840.1		4026.98	2096.6
2753934	3350366		19703.2	79800.8		10658.7	1534.09
2697674	777581		38062.8	86125		5713.32	731.089
4354583	2826632		43795.6	46887		422.211	1111.61
1467302	2792637		37135.7	1908.62		688.507	866.879
1386343	2966045		21246.7	103925		619.841	144.242
1571960	1732321		38163.4	979.779			1179.51
1541157	1584769		44135.2	482.399			193.139
IFNγ+ CD8+ T cells	Day 28
Spleen RIP-GP	Spleen RIP-GP x XCL1-/-		PDLN RIP-GP	PDLN RIP-GP x XCL1-/-		Islets RIP-GP	Islets RIP-GP x XCL1-/-
181041	409060		467.127	1107.93		1298.38	103.871
188809	7215.97		233.563	203.619		595.258	500.143
266855	244670		263.507	1089.96		1452.91	99.8755
238765	51950.5		455.34	712.667		507.551	203.746
338037	253448		700.347	422.759		148.223	254.683
219054	338755		263.671	242.697		135.001	188.647
147991	325907		193.207	574.755		143.731	27.0454
176959	224440		314.608	98.8768			148.564
162315	230545		508.519	98.8768			58.3908

## Sheet: 4D
CD103+ XCR1+ CD11c+ cells
d28	PDLN	islets
RIP-GP	17.3133	124.8
RIP-GP x XCL1-/-	36.3182	58.393
IFNγ+ CD8+ T cells
d28	PDLN	islets
RIP-GP	377.765	611.58
RIP-GP x XCL1-/-	505.793	176.107

[truncated: 12 more sheets: 5A, 5B, 5C, 5D, 5E, 6A, 6C, 7B, 7C, S1, S4, S6]
